# Supplementary material for: Comparative Genomics and Characterisation of the Role of Saccharomyces cerevisiae Respiration in the Fermentation of Chinese Steamed Bread
Source: J Fungi (Basel). 2025 Feb 3;11(2):114. doi: 10.3390/jof11020114 (PMC11856702; doi:10.3390/jof11020114)
Supplement: Supplementary file 1 [file jof-11-00114-s001.zip]

Archive with 1 entries (1 files):
- jof-3401684-supplementary.pdf
